# Supplementary material for: Intervention effect of exercise on working memory in patients with depression: a systematic review
Source: PeerJ. 2024 Aug 28;12:e17986. doi: 10.7717/peerj.17986 (PMC11365484; doi:10.7717/peerj.17986)
Supplement: Supplemental Information 1 [file peerj-12-17986-s001.csv]

Author	studyID	effectsizeID	y	v	shortcycle	longcycle	onlyexercise	combexercise	lowintensity	medintensity	vigintensity	aerotype	resistype	taichitype	yougatype
Halappa2018 Yoga with medication-DSTF	1	1	0.486571	0.084458415	0	1	0	1	1	0	0	0	0	0	1
Halappa2018 Yoga-DSTF	1	2	0.5728648	0.110413055	0	1	1	0	1	0	0	0	0	0	1
Halappa2018 Yoga with medication-DSTB	1	3	0.1768271	0.082272424	0	1	0	1	1	0	0	0	0	0	1
Halappa2018 Yoga-DSTB	1	4	0.3685955	0.107814248	0	1	1	0	1	0	0	0	0	0	1
Khatri2001 DSTB	2	5	-0.3428859	0.048335957	0	1	1	0	0	0	1	1	0	0	0
Khatri2001 DSTF	2	6	-0.30299	0.048178801	0	1	1	0	0	0	1	1	0	0	0
Krogh2012 DSTB	3	7	-0.1026002	0.034852857	0	1	1	0	0	0	1	1	0	0	0
Krogh2012 DSTF	3	8	-0.0480535	0.0348165	0	1	1	0	0	0	1	1	0	0	0
Krogh2009 Strenght DS	4	9	0.1634267	0.045239631	0	1	1	0	0	0	1	0	1	0	0
Krogh2009 Aerobic DS	4	10	-0.0624477	0.044665018	0	1	1	0	0	0	1	1	0	0	0
Sharma2006 DSTF	5	11	0.3432847	0.13543769	1	0	0	1	1	0	0	0	0	0	1
Sharma2006 DSTB	5	12	0.0787437	0.13344409	1	0	0	1	1	0	0	0	0	0	1
Hoffman2008 DSTF	6	13	0.047915	0.030031157	0	1	1	0	0	0	1	1	0	0	0
Hoffman2008 DSTB	6	14	-0.0299692	0.030026513	0	1	1	0	0	0	1	1	0	0	0
Bushert2019 DSTB	7	15	0.2633559	0.134571806	1	0	0	1	0	0	1	1	0	0	0
Imboden2020	8	16	0.4374565	0.097846655	1	0	0	1	0	1	0	1	0	0	0
Oertel-Knochel2014 Aerobic	9	17	0.670032	0.26603365	1	0	0	1	0	1	0	1	0	0	0
Chen2021 DSTF 8wwek	10	18	0.1783563	0.032131351	1	0	0	1	0	1	0	1	0	0	0
Chen2021 DSTB 8week	10	19	0.0935838	0.032037635	1	0	0	1	0	1	0	1	0	0	0
Chen2021 DSTF 16wwek	10	20	0.386424	0.032609064	0	1	0	1	0	1	0	1	0	0	0
Chen2021 DSTB 16week	10	21	0.1274086	0.032068035	0	1	0	1	0	1	0	1	0	0	0
Lavretsky2022	11	22	0.347795	0.032493776	0	1	1	0	1	0	0	0	0	1	0
Zheng2019	12	23	0.2291422	0.067119286	1	0	0	1	0	1	0	1	0	0	0
Zhang2019 DSTF 4week	13	24	0.0627173	0.095503744	1	0	0	1	0	1	0	1	0	0	0
Zhang2019 DSTF 8week	13	25	0.129997	0.09566581	1	0	0	1	0	1	0	1	0	0	0
Zhang2019 DSTB 4week	13	26	0.2412529	0.096182106	1	0	0	1	0	1	0	1	0	0	0
Zhang2019 DSTB 8week	13	27	0.460872	0.098109587	1	0	0	1	0	1	0	1	0	0	0
Zhang2022 TCS 6week	14	28	0.5702328	0.107025683	1	0	1	0	1	0	0	0	0	1	0
Zhang2022 TCS 12week	14	29	0.9673818	0.115277905	0	1	1	0	1	0	0	0	0	1	0
Zhang2022 TMS 6week	14	30	0.5021576	0.106039195	1	0	1	0	1	0	0	0	0	1	0
Zhang2022 TMS 12week	14	31	0.7133024	0.109507252	0	1	1	0	1	0	0	0	0	1	0
Zhang2022 TIT 6week	14	32	-0.6460913	0.108272586	1	0	1	0	1	0	0	0	0	1	0
Zhang2022 TIT 12week	14	33	-0.1337683	0.102873378	0	1	1	0	1	0	0	0	0	1	0
Zhang2022 TET 6week	14	34	0.4370782	0.105213172	1	0	1	0	1	0	0	0	0	1	0
Zhang2022 TET 12week	14	35	0.7181357	0.10960079	0	1	1	0	1	0	0	0	0	1	0
Zhang2022 TPST 6week	14	36	-0.0658411	0.102690125	1	0	1	0	1	0	0	0	0	1	0
Zhang2022 TPST 12week	14	37	0.4848593	0.105808445	0	1	1	0	1	0	0	0	0	1	0
Krough2014	15	38	0	0.22518	0	1	1	0	0	0	1	1	0	0	0
			y:the name of the variable containing all effect sizes
			v:the name of the variable containing all sampling variances
			shortcycle:3-8week
			longcycle:12-16week
Research plan was registered in international system evaluation platform PROSPERO (https://www.crd.york.ac.uk/PROSPERO/) (No.CRD42023475325)
